# Supplementary material for: Mitochondrial PARP1 regulates NAD+-dependent poly ADP-ribosylation of mitochondrial nucleoids
Source: Exp Mol Med. 2022 Dec 6;54(12):2135–47. doi: 10.1038/s12276-022-00894-x (PMC9794712; doi:10.1038/s12276-022-00894-x)
Supplement: Supplementary file 2 — Supplementary table 1 [file 12276_2022_894_MOESM2_ESM.xlsx]

## Sheet: Primers used in the study
	Gene	Direction	Sequence
mtDNA	D-Loop	Forward	TTC TGG CCA CAG CAC TTA AA
	D-Loop	Reverse	GGA GTG GGA GGG GAA AAT AA
	CO2	Forward	GGC CAC CAA TGG TAC TGA AC
	CO2	Reverse	CGG GAA TTG CAT CTG TTT TT
	ATP6	Forward	CAC CTA CCT CCC TCA CCA AA
	ATP6	Reverse	GGG ATC AAT AGA GGG GGA AA
	ND1	Forward	CCC TTC GCC CTA TTC TTC AT
	ND1	Reverse	GAG TTG GTC GTA GCG GAA TC
	ND2	Forward	TAG CCC CCT TTC ACT TCT GA
	ND2	Reverse	GCG TAG CTG GGT TTG GTT TA
nDNA	ATPAF1	Forward	GGT GCC TGG GAA GGA TTA AA
	ATPAF1	Reverse	TCT CAG CAT ACT TGA GGT TTC C
	MAO A	Forward	CTA GCC AGT TCC CAG TGG AG
	MAO A	Reverse	GCG GGG TAG GTC CTG TTA CT
	ING1	Forward	TGA TTG GGC TGT CAA AGT GA
	ING1	Reverse	AAA CCC GAC CAG GAC CTA AC
